# Supplementary material for: Clinicopathological and Genomic Characterization of a Simmental Calf with Generalized Bovine Juvenile Angiomatosis
Source: Animals (Basel). 2021 Feb 26;11(3):624. doi: 10.3390/ani11030624 (PMC7996833; doi:10.3390/ani11030624)
Supplement: Supplementary file 1 [file animals-11-00624-s001.zip › Table_S2.xlsx]

## Sheet: Sheet1
Table S2: List of the remaining variants after the comparison to the global control cohort of 4110 genomes of other breeds (1000 Bull Genomes Project run 7; www.1000bullgenomes.com), revealing 6 protein-changing variants with a predicted moderate impact only present in the affected calf.
CHROM	POS	REF	ALT	Genotype	EFFECT	IMPACT	GENE	GENEID	FEATURE	FEATUREID	BIOTYPE	HGVS_C	HGVS_P
13	76893575	G	A	0/1	missense_variant	MODERATE	PREX1	527410	transcript	XM_025001303.1	protein_coding	c.1201C>T	p.Arg401Cys
15	77133095	C	T	0/1	missense_variant	MODERATE	NR1H3	507176	transcript	NM_001014861.1	protein_coding	c.137C>T	p.Thr46Met
17	63691209	G	A	0/1	missense_variant	MODERATE	UBE3B	512750	transcript	NM_001206232.2	protein_coding	c.95C>T	p.Ala32Val
20	18052029	CCGCCGCCCG	C	0/1	disruptive_inframe_deletion	MODERATE	ZSWIM6	538841	transcript	XM_024981456.1	protein_coding	c.437_445delCGGGCGGCG	p.Ala146_Gly148del
23	15835209	C	T	0/1	missense_variant	MODERATE	C23H6orf132	100295626	transcript	XM_024983839.1	protein_coding	c.2075G>A	p.Gly692Glu
7	52448328	GAAGTAA	G	0/1	disruptive_inframe_deletion	MODERATE	PCDHGA2	539654	transcript	XM_002689236.5	protein_coding	c.420_425delAAAAGT	p.Lys141_Val142del
